# Supplementary material for: Construction of an ECL Detection Platform for Sensitive Detection of Carbaryl Based on an Eu3+-Functionalized Metal–Organic Framework Encapsulated with Nanogold
Source: Foods. 2022 May 19;11(10):1487. doi: 10.3390/foods11101487 (PMC9141832; doi:10.3390/foods11101487)
Supplement: Supplementary file 1 [file foods-11-01487-s001.zip]

Archive with 1 entries (1 files):
- foods-1691326-supplementary.pdf
